# Supplementary material for: Environmental microbiota transfer from forest soil into urban homes: a proof-of-principle study
Source: Microbiome. 2026 Mar 25;14:95. doi: 10.1186/s40168-026-02352-6 (PMC13019970; doi:10.1186/s40168-026-02352-6)
Supplement: Supplementary file 3 — Additional file 2. Floor dust dataset. [file 40168_2026_2352_MOESM2_ESM.xlsx]

## Sheet: mitra_livin_room_floor_dust_dat
Sample_codes	home	week	flooring type	PenAsp_CE_mg	Grampos_CE_mg	Gramneg_CE_mg	Unifung_CE_mg	Bac_Chao1	Bac_Shannon	Bac_HSP_perc	Bac_SSI_perc	Fun_Chao1	Fun_Shannon	Fun_SSI_perc	FaRMI
MiTra001	1	-8	smooth	9461.8	796716	408367	8997	429.464	6.68264	33.1618	0.409404	411.598	6.53478	5.36224	0.34447
MiTra002	2	-8	carpet	14558.6	94456.2	3.27063e+06	37539.7	159.524	4.40184	4.02917	0.0296945	284.485	6.11994	3.18579	0.491401
MiTra003	3	-8	smooth	586.959	1.65577e+06	589030	35214.4	359.993	6.12657	19.8829	0.0864304	271.569	4.85944	10.7686	0.19081
MiTra004	4	-8	carpet	9033.33	723721	2.17197e+06	9963.08	165.864	3.37269	1.976	0	445.244	6.37427	3.49262	0.287037
MiTra005	5	-8	carpet	3775.51	1.06425e+06	396489	7846.16	243.334	5.55849	52.0338	0.0771399	404.63	6.44685	7.38896	0.345397
MiTra006	6	-8	carpet	1261.94	545776	375342	8186.07	242.357	5.39626	27.1775	0.128088	365.673	6.62201	3.33542	0.487192
MiTra007	1	-6	smooth	11180.5	527295	291939	11765.8	295.339	5.95636	33.9285	0.15754	370.136	5.91833	4.86073	0.367157
MiTra008	2	-6	carpet	16594.4	130966	4.92646e+06	32317.2	125.589	4.27939	4.03872	0	385.836	6.54144	5.43405	0.459114
MiTra009	3	-6	smooth	248.337	556998	441781	7824.63	348.722	5.41286	26.2691	0.15261	379.562	6.17271	4.55951	0.19009
MiTra010	4	-6	carpet	4206.1	648253	1.72191e+06	8477.27	196.121	3.85731	3.1782	0	323.912	6.01913	4.27762	0.354821
MiTra011	5	-6	carpet	20348.7	1.05602e+06	423219	7687.11	245.218	5.60773	48.9859	0.0328584	271.05	4.81758	4.00921	0.436833
MiTra012	6	-6	carpet	1496.67	591552	390336	14673.4	245.519	5.26609	23.334	0	176.181	5.57644	2.27689	0.620689
MiTra013	1	-4	smooth	10174.9	1.14436e+06	333271	15912	295.43	4.89378	35.7778	0.458988	240.85	3.84169	2.8286	0.202272
MiTra014	2	-4	carpet	11844.8	79670.2	4.52204e+06	19433.9	161.297	4.43396	4.52678	0	260.463	5.28483	1.54056	0.449129
MiTra015	3	-4	smooth	222.9	754747	336764	7583.88	288.792	5.6413	25.2384	0.0733676	330.463	5.51602	5.19779	0.161855
MiTra016	4	-4	carpet	6800.1	1.00666e+06	2.5248e+06	9492.2	161.23	3.09704	3.56345	0	535.561	6.67378	4.02266	0.312374
MiTra017	5	-4	carpet	3528.6	1.14655e+06	287699	7769.35	268.189	5.65937	49.8926	0.0477399	402.285	6.18418	6.55164	0.433004
MiTra018	6	-4	carpet	1025.88	879759	461850	8102.05	180.928	5.29725	22.4689	0	420.448	7.06382	4.27909	0.713982
MiTra019	1	-2	smooth	4533.23	1.04484e+06	599155	5902.75	284.116	6.50981	29.9035	0.494129	357.335	5.6917	23.2552	0.409585
MiTra020	2	-2	carpet	10056	67939.1	3.87095e+06	18867.8	147.638	4.42545	5.5213	0	370.03	6.47643	5.63313	0.533646
MiTra021	3	-2	smooth	550.125	769611	440903	4173.2	203.014	4.88363	27.0417	0.232143	301.809	4.63197	3.56165	0.213095
MiTra022	4	-2	carpet	5813.45	778787	1.50759e+06	8280.79	167.258	3.37298	2.8472	0	278.841	5.99905	3.51738	0.301352
MiTra023	5	-2	carpet	3834.93	1.14538e+06	402577	8223.76	292.441	5.92762	47.4327	0.0231574	257.691	5.35379	4.46887	0.419696
MiTra024	6	-2	carpet	936.331	529737	303769	4863.35	188.614	5.4229	27.4834	0	203.65	5.84793	2.34648	0.608453
MiTra025	1	0	smooth	3655.09	732668	239110	6061.8	357.673	5.98091	41.0794	0.276217	344.103	6.86245	5.69181	0.284212
MiTra026	2	0	carpet	6609.21	56223.3	4.33576e+06	17834.6	133.727	4.32135	6.23094	0.00739139	245.752	5.58913	2.26015	0.490985
MiTra027	3	0	smooth	257.458	1.07526e+06	250584	5535.08	288.265	4.56778	28.6462	0.131856	406.731	6.91301	6.53082	0.0573971
MiTra028	4	0	carpet	5144.32	1.00198e+06	1.53276e+06	7647.41	147.254	3.47329	3.47004	0	569.424	7.13239	4.92354	0.247032
MiTra029	5	0	carpet	5558.46	1.06218e+06	349827	11167.3	316.161	5.9418	43.3911	0.0486159	390.131	6.45059	5.98381	0.254489
MiTra030	6	0	carpet	5399.53	2.62781e+06	2.27756e+06	13448.5	167.294	4.81859	21.5134	0	252.396	4.78612	1.02632	0.675931
MiTra031	1	2	smooth	2314.26	2.72183e+06	403141	4303.25	201.491	5.83875	13.2411	0.399504	410	7.17535	11.3193	0.394951
MiTra032	2	2	carpet	7539.13	78542.5	4.58035e+06	14794	120.638	4.32302	6.45452	0	374.779	6.75709	4.96338	0.45264
MiTra033	3	2	smooth	256.27	783590	179342	3579.39	275.133	4.9792	28.873	0.0619592	298.723	5.8479	5.27124	0.0506127
MiTra034	4	2	carpet	4747.48	1.36878e+06	2.76586e+06	8486.63	196.181	4.05819	4.90151	0.0460236	344.033	6.2459	5.1814	0.295574
MiTra035	5	2	carpet	2906.53	797325	325554	14578.9	295.605	5.7944	42.768	0.820409	328.822	5.87646	8.83266	0.187932
MiTra036	6	2	carpet	1316.06	889111	517332	10132	240.903	5.77234	17.5621	0.237115	248.436	5.80427	3.4459	0.629932
MiTra037	1	4	smooth	3048.32	1.00685e+06	439839	13390.7	398.211	5.86069	28.8445	1.61918	264.949	4.41953	3.48663	0.379403
MiTra038	2	4	carpet	16473.7	166796	3.93032e+06	20711.6	218.042	4.9182	6.24671	0	258.523	5.79842	3.58238	0.437016
MiTra039	3	4	smooth	1005.06	1.04724e+06	399598	10565.3	390.095	5.844	29.7787	0.138602	397.213	6.55686	8.07236	0.17556
MiTra040	4	4	carpet	2057.94	475233	1.10206e+06	5903.47	269.767	4.35134	4.14292	0.385295	697.114	7.36132	5.8454	0.375865
MiTra041	5	4	carpet	5863.58	862177	330422	8484.3	351.17	6.27207	40.6193	1.25395	441.218	6.82973	9.23214	0.389883
MiTra042	6	4	carpet	1243.28	801177	457400	8732.58	230.24	5.72085	23.1287	0.291931	422.215	7.08704	4.65294	0.566994
MiTra043	1	6	smooth	2682.74	677765	503114	6180.54	317.428	4.44351	19.4882	2.80195	520.949	7.45011	15.7855	0.285456
MiTra044	2	6	carpet	11937.9	87575.5	2.88017e+06	27596.6	220.197	4.86492	6.03509	0.125313	468.432	6.75228	6.70562	0.510041
MiTra045	3	6	smooth	302.524	717979	514831	16979.2	389.235	5.99196	29.5046	1.18542	459.487	6.91782	10.0176	0.214298
MiTra046	4	6	carpet	3978.9	485245	1.90514e+06	57504.6	456.787	6.39747	2.74594	1.22479	307.951	5.70172	5.81289	0.644535
MiTra047	5	6	carpet	3269.76	858719	671399	16771	440.207	6.67714	36.0048	1.56664	306.038	5.66707	9.01557	0.547537
MiTra048	6	6	carpet	1076.78	507616	428357	8213.97	244.765	5.88001	20.2538	0.0938431	227.028	4.817	1.08141	0.555837
MiTra049	1	8	smooth	1371.75	762585	252451	8730.8	431.092	5.86061	25.0787	1.38532	479.433	6.89386	12.0882	0.369654
MiTra050	2	8	carpet	5661.16	77315.2	2.10998e+06	15680.5	328.195	5.27319	4.79163	0.170888	355.268	5.72373	2.68771	0.596179
MiTra051	3	8	smooth	15973.7	614328	572592	61392.3	600.492	6.66661	15.2367	0.413607	262.828	5.74292	2.90179	0.479041
MiTra053	5	8	carpet	3395.95	2.07259e+06	1.52017e+06	49931.4	316.244	6.14756	44.5947	0.331306	342.62	6.56411	6.03962	0.717845
MiTra054	6	8	carpet	770.171	472396	483285	17484.2	289.137	5.28539	19.9204	0.169242	477.861	6.60618	5.60791	0.764996
MiTra055	1	10	smooth	2559.46	398365	539023	7940.24	440.5	6.97578	25.0215	2.32636	532.345	5.91622	9.33716	0.698453
MiTra056	2	10	carpet	4162.75	190982	2.55006e+06	27666	243.917	5.24561	4.28295	0.625446	493.352	7.3693	10.0107	0.621622
MiTra057	3	10	smooth	5441.98	470859	1.16637e+06	34618.8	473.946	7.2603	11.4348	2.26256	388.804	7.08106	10.6596	0.582747
MiTra058	4	10	carpet	1223.18	387527	2.05208e+06	28484.7	360.336	7.45044	4.01725	1.6692	261.744	4.75055	7.28992	0.735897
MiTra059	5	10	carpet	1755.61	1.00346e+06	1.16647e+06	14801.2	283.897	6.09236	47.3134	0.650862	388.335	6.30601	7.66915	0.701977
MiTra060	6	10	carpet	1489.8	692109	1.66528e+06	24776.2	238.821	5.05018	23.2469	0.334691	208.129	4.8995	2.76407	0.768904
MiTra061	1	12	smooth	981.174	339883	2.00467e+06	5117.06	201.371	5.28448	51.4349	0.151047	209.531	4.8141	5.26316	0.511895
MiTra062	2	12	carpet	2618.55	153293	5.80464e+06	39496.4	280.237	5.09896	4.53283	0.620638	334.809	6.46354	6.76541	0.49316
MiTra063	3	12	smooth	1037.01	436464	2.67064e+06	21345.3	237.783	5.98706	20.5928	1.25585	443.81	6.95778	8.21965	0.530699
MiTra065	5	12	carpet	2287.41	871235	2.22026e+06	21950	217.111	6.35468	33.0624	1.30049	398.832	6.28567	8.43224	0.602585
MiTra066	6	12	carpet	1399.01	1.71569e+06	2.62146e+06	23242.1	272.609	5.9724	23.7002	0.657132	388.219	5.84476	3.78647	0.586648
MiTra067	1	14	smooth	631.877	825811	1.11838e+06	17880.4	271.042	6.18068	38.4654	0.74199	222.106	4.61894	11.1827	0.551215
MiTra068	2	14	carpet	1671.59	204406	3.53126e+06	9502.06	97.5542	4.21276	6.74968	0	433.023	6.83482	6.03717	0.530387
MiTra069	3	14	smooth	1606.74	2.03611e+06	5.08708e+06	34157.2	303.763	5.75276	34.6002	0.765613	598.073	7.61898	14.6939	0.420146
MiTra070	4	14	carpet	661.379	568159	2.43244e+06	27172.7	183.751	5.19408	5.57794	0.21692	414.425	6.19881	5.31974	0.558969
MiTra071	5	14	carpet	1570.35	781670	1.83107e+06	22906.4	177.451	6.60603	15.0642	1.25139	406.741	5.60932	14.9339	0.665262
MiTra072	6	14	carpet	1391.3	1.45025e+06	1.76375e+06	17908.3	176.824	5.07703	6.63567	0	191.615	3.72227	2.13105	0.480047
