# Supplementary material for: Environmental microbiota transfer from forest soil into urban homes: a proof-of-principle study
Source: Microbiome. 2026 Mar 25;14:95. doi: 10.1186/s40168-026-02352-6 (PMC13019970; doi:10.1186/s40168-026-02352-6)
Supplement: Supplementary file 4 — Additional file 3. Settled dust dataset. [file 40168_2026_2352_MOESM3_ESM.xlsx]

## Sheet: miTra_settled_dust_files_data
Sample_codes	home	week	location	height	PenAsp_CE_m2_d	Grampos_CE_m2_d	Gramneg_CE_m2_d	Unifung_CE_m2_d	Bac_Chao1	Bac_Shannon	Bac_HSP_perc	Bac_SSI_perc	Fun_Chao1	Fun_Shannon	Fun_SSI_perc	FaRMI
MiTra101	1	-6	entrance	low	19506.3	251670	134546	11915.4	308.393	5.99677	34.08	0.86828	287.276	5.23113	12.3581	0.353616
MiTra102	1	-6	entrance	high	12336.7	86743.3	85523.3	5447.67	370.094	6.01176	28.8682	0.744183	.	.	.	0.208594
MiTra103	1	-6	living room	low	11350.7	138089	136668	6139.79	532.342	6.62231	30.9785	0.795999	186.469	4.68507	6.28043	0.201734
MiTra104	1	-6	living room	high	17823.1	86743.3	42096.8	4655.07	185.069	5.81126	34.9241	0.34408	164.818	3.82865	1.51851	0.264381
MiTra105	1	-6	outdoor	.	.	.	.	.	.	.	.	.	.	.	.	.
MiTra106	2	-6	entrance	low	11535.3	111937	347026	8339.64	375.32	6.15968	13.1734	0.267806	220.431	5.22741	4.33603	0.433646
MiTra107	2	-6	entrance	high	10836.7	51292.2	122030	12369	159.948	5.04244	16.9879	0.247368	.	.	.	0.493736
MiTra108	2	-6	living room	low	20023	39620.8	103245	9368.27	141.012	4.81452	12.7014	0.16109	134.357	4.11408	7.22765	0.528995
MiTra109	2	-6	living room	high	62318.9	54711	119183	17928	113.979	4.76191	12.221	0	86.7939	3.35462	5.85465	0.634621
MiTra110	2	-6	outdoor	.	51310.5	.	2.23428e+06	175332	359.861	6.8064	0.957598	5.05143	527.979	7.13661	14.6914	0.570074
MiTra111	3	-6	entrance	low	1424.31	488912	508184	5571.29	390.122	6.9083	17.0504	0.0343666	.	.	.	0.284412
MiTra112	3	-6	entrance	high	3208.74	234321	480084	30572.8	210.349	5.25562	8.81442	0.0631241	95.4637	5.58797	6.32518	0.291348
MiTra113	3	-6	living room	low	581.701	84294.9	148872	3499.26	322.217	6.73593	15.4818	0.863206	180.964	5.24854	1.67834	0.319803
MiTra114	3	-6	living room	high	227.88	58919.5	72094.5	1727.75	162.849	6.21846	16.7098	0.0719011	72.1279	4.17881	6.09725	0.387474
MiTra115	3	-6	outdoor	.	2057.73	.	1.21674e+07	142552	274.318	5.5228	0.0872185	0.36257	.	.	.	0.507137
MiTra116	4	-6	entrance	low	93765.7	1.25193e+06	2.10112e+06	26448.3	290.796	6.17169	15.0363	0.172625	277.309	5.27912	4.53081	0.299613
MiTra117	4	-6	entrance	high	5450.48	24287.9	108364	2438.97	149.406	4.73941	7.67323	0.157824	125.839	4.29818	2.08742	0.551619
MiTra118	4	-6	living room	low	5317.51	163788	188639	7601.65	178.007	5.36429	19.2126	0	66.8099	1.99406	0.460756	0.319293
MiTra119	4	-6	living room	high	10687.3	81125.9	197522	7857.25	126.02	5.09743	7.53811	0.208812	.	.	.	0.401909
MiTra120	4	-6	outdoor	.	152.696	.	3.90168e+06	1.34983e+06	469.563	7.04286	0.279115	9.06281	358.148	3.59837	4.26069	0.534238
MiTra121	5	-6	entrance	low	33597.3	2.98729e+06	1.29398e+06	32199.4	354.102	6.29353	42.6013	0.127379	270.862	6.20109	4.1856	0.328048
MiTra122	5	-6	entrance	high	9630.43	505300	237737	4658.81	219.776	5.88445	38.7802	0	187.621	6.2377	4.50896	0.324997
MiTra123	5	-6	living room	low	11297.6	1.04645e+06	458661	7026.2	283.698	6.10693	43.3954	0.127988	.	.	.	0.388528
MiTra124	5	-6	living room	high	12109.7	1.17302e+06	488933	8464.76	289.544	6.06949	50.3358	0.168569	271.046	6.61109	4.5898	0.421263
MiTra125	5	-6	outdoor	.	.	.	.	.	.	.	.	.	.	.	.	.
MiTra126	6	-6	entrance	low	0	7.73761e+06	5.84239e+06	60873	142.33	4.32443	29.6005	0	461.866	7.13057	4.39734	0.615029
MiTra127	6	-6	entrance	high	11272.2	2.99552e+06	1.81295e+06	18330	191.533	3.91851	31.6718	0.00940793	364.319	6.95364	6.89768	0.631327
MiTra128	6	-6	living room	low	6790.93	755667	483513	9184.02	238.848	4.45665	26.0546	0.0194556	.	.	.	0.620921
MiTra129	6	-6	living room	high	0	744957	340263	3858.72	214.146	4.37459	25.1405	0.0494163	151.166	6.06194	3.82564	0.562575
MiTra130	6	-6	outdoor	.	88592.1	.	2.35687e+06	892302	285.096	6.69205	7.50339	7.1887	283.542	4.45693	3.86562	0.449145
MiTra132	1	-4	entrance	low	14707.8	2.12095e+06	1.30298e+06	39619.6	382.25	5.61942	50.0014	0.946044	.	.	.	0.16031
MiTra133	1	-4	entrance	high	15765	230379	306942	9823.21	229.417	4.76825	22.0992	0.749238	364.523	6.70632	10.72	0.36518
MiTra134	1	-4	living room	low	7929.25	310963	180530	6521.23	221.76	5.78147	40.6921	1.26598	148.393	5.54544	8.73559	0.189945
MiTra135	1	-4	living room	high	6218.92	116012	77433.6	2610.85	124.973	5.43679	39.4146	0.195122	177.909	5.42522	5.53877	0.0718704
MiTra136	1	-4	outdoor	.	.	.	.	.	.	.	.	.	.	.	.	.
MiTra137	2	-4	entrance	low	81695	1.03901e+06	2.63611e+06	68518.9	287.815	5.71618	15.1334	0.172262	.	.	.	0.577795
MiTra138	2	-4	entrance	high	50253	174358	551459	17533.4	264.302	4.8192	14.4387	0	239.64	5.29073	3.28716	0.390308
MiTra139	2	-4	living room	low	24244.3	146878	502998	16523	275.994	5.38042	12.3117	0.0560897	241.381	5.17839	4.16979	0.371566
MiTra140	2	-4	living room	high	53492.7	162334	521129	18331.5	192.736	5.18375	14.2102	0.137889	182.229	4.551	5.33853	0.55104
MiTra141	2	-4	outdoor	.	3329.55	.	106645	6097.6	156.34	6.37944	0.690052	11.4242	.	.	.	0.553818
MiTra142	3	-4	entrance	low	2838.22	940216	621694	6472.75	181.709	5.6368	33.5163	0.114869	151.95	5.67847	4.88076	0.016283
MiTra143	3	-4	entrance	high	543.914	138715	147032	1927.3	212.348	6.10143	23.7341	0.302572	49.945	4.74194	3.39893	0.422113
MiTra144	3	-4	living room	low	796.787	162334	296013	2048.33	180.632	5.91669	16.7378	0.0674006	68.0681	4.64183	2.56606	0.188575
MiTra145	3	-4	living room	high	0	115185	92192.8	1215.64	109.866	5.62794	30.3717	0	.	.	.	0.106213
MiTra146	3	-4	outdoor	.	688.703	.	1.37729e+06	40810.6	349.468	6.85085	0.0665748	6.25115	398.118	6.25872	11.5051	0.531582
MiTra147	4	-4	entrance	low	29445.9	2.39448e+06	7.23659e+06	39037.1	358.457	4.77582	5.94775	0.630682	345.633	5.99525	13.0007	0.336218
MiTra148	4	-4	entrance	high	8096.11	96325.8	285452	3776.56	116.761	5.65842	19.6308	0.248491	163.351	5.64585	7.38643	0.334492
MiTra149	4	-4	living room	low	15656	1.70005e+06	1.33037e+06	7131.76	255.088	4.02022	7.02169	0.110729	.	.	.	-0.0161024
MiTra150	4	-4	living room	high	9901.59	73917	209651	3152.91	140.511	5.36678	11.8613	0.591094	149.025	4.45479	2.74933	0.370035
MiTra151	4	-4	outdoor	.	11778.1	.	604426	111659	249.942	6.96476	0.980003	3.95974	140.867	1.87407	1.07086	0.527193
MiTra152	5	-4	entrance	low	6853.65	1.7618e+06	710490	13224.1	356.251	6.27703	44.1109	0.137921	236.447	6.19988	4.17716	0.155385
MiTra153	5	-4	entrance	high	4582.11	748243	349532	9678.15	268.637	5.90539	46.581	0.0888441	.	.	.	0.331135
MiTra154	5	-4	living room	low	10180.4	1.73684e+06	888769	16770	311.628	6.15088	44.2417	0.020404	100.734	5.47886	2.10939	0.294223
MiTra155	5	-4	living room	high	3238.37	1.39215e+06	653074	6052.24	289.616	6.0285	49.7972	0	117.744	5.4142	3.68341	0.289555
MiTra156	5	-4	outdoor	.	.	.	.	.	.	.	.	.	.	.	.	.
MiTra157	6	-4	entrance	low	50489.2	8.92442e+06	5.27077e+06	76006.5	305.692	4.5877	31.4212	0.00611383	425.149	6.59123	3.51771	0.549989
MiTra158	6	-4	entrance	high	13882	1.65676e+06	1.06266e+06	15568.6	265.433	4.38585	29.1106	0.0320253	.	.	.	0.640185
MiTra159	6	-4	living room	low	24189.8	761080	413238	6867.4	159.114	3.65161	30.9645	0	58.0483	5.04029	6.08466	0.660556
MiTra160	6	-4	living room	high	15729.6	1.31852e+06	515453	10192.6	154.441	3.82855	30.5898	0	54	4.76035	0.67243	0.636421
MiTra161	6	-4	outdoor	.	183631	.	2.56016e+06	758333	324.983	6.96871	1.15957	2.3076	261.435	4.03751	2.37525	0.717462
MiTra163	1	-2	entrance	low	24754.5	1.25083e+06	1.11842e+06	31028.6	408.382	6.34245	37.0018	0.548874	425.286	6.6855	13.5401	0.342688
MiTra164	1	-2	entrance	high	19147.3	422710	406322	8655.94	511.538	6.93392	34.0622	1.51879	408.015	6.94293	13.6503	0.263483
MiTra165	1	-2	living room	low	19686.4	599722	495918	15003.3	409.058	6.66279	32.8685	0.776968	281.424	5.84847	8.07353	0.0503822
MiTra166	1	-2	living room	high	14404.6	419703	277258	9324.74	199.512	6.16866	32.9084	0.419979	.	.	.	0.15731
MiTra167	1	-2	outdoor	.	.	.	.	.	.	.	.	.	.	.	.	.
MiTra168	2	-2	entrance	low	70124.6	706717	1.19058e+06	49473.7	296.473	5.93972	18.2855	0.0995789	240.659	4.43348	2.10075	0.569827
MiTra169	2	-2	entrance	high	31562.5	185939	386479	14892.3	258.797	6.0741	15.4607	0	163.015	4.65947	2.05135	0.383354
MiTra170	2	-2	living room	low	40523.2	155521	277258	10348.2	180.626	5.09951	16.3487	0.0633669	162.009	4.73078	3.73429	0.639918
MiTra171	2	-2	living room	high	55767.8	223890	536086	27560	118.584	4.91675	14.8475	0	.	.	.	0.560913
MiTra172	2	-2	outdoor	.	74645.5	.	327582	23940.1	203.127	5.64786	10.2275	3.26446	200.793	5.69995	14.0909	0.268179
MiTra173	3	-2	entrance	low	1369.29	219143	197522	2210.05	136.874	6.01438	26.64	0.150225	61.6	4.7992	0.876232	0.20344
MiTra174	3	-2	entrance	high	2918.13	875453	579394	9606.42	118.987	5.68651	28.1036	0	125.121	5.05504	3.91455	0.158064
MiTra175	3	-2	living room	low	607.808	205498	135062	1532.17	323.381	6.51096	25.6579	0.0461711	.	.	.	0.0362429
MiTra176	3	-2	living room	high	1167.23	81708.7	47028.8	1160.33	197.915	6.21285	24.0567	0.110656	126.926	4.95568	1.21113	0.293888
MiTra177	3	-2	outdoor	.	1978.23	.	621694	30122.6	150.935	5.90663	5.44781	3.37764	180.855	4.47632	9.8922	0.529714
MiTra178	4	-2	entrance	low	32677.3	2.86209e+06	9.32588e+06	35983.1	202.29	3.11458	3.5928	0.0430124	257.033	3.66307	2.12947	0.234235
MiTra179	4	-2	entrance	high	2575.37	81708.7	214373	2552.28	122.512	5.2408	10.3837	0.045676	.	.	.	0.462267
MiTra180	4	-2	living room	low	11778.1	416717	735839	3129.25	264.61	6.09743	17.0037	0.107543	218.263	4.94516	4.0251	0.0115207
MiTra181	4	-2	living room	high	2703.6	102731	234261	2513.95	234.976	5.73006	11.1688	0.109929	139.299	4.47183	1.18712	0.379804
MiTra182	4	-2	outdoor	.	0	.	657680	92804.1	221.794	6.62089	4.71918	4.34631	280.707	3.65978	6.53983	0.395144
MiTra183	5	-2	entrance	low	18494.1	2.84174e+06	1.17416e+06	19596.9	387.972	6.32568	39.5963	0.0547592	.	.	.	0.0764503
MiTra184	5	-2	entrance	high	2857.99	706717	337171	6819.72	236.183	6.22818	41.661	0.0203224	134.916	5.43011	5.09927	0.316947
MiTra185	5	-2	living room	low	15017.3	2.41163e+06	993654	14349.7	194.768	5.94614	44.9492	0	141.245	5.8091	5.29387	0.211862
MiTra186	5	-2	living room	high	7605.78	1.5943e+06	613001	6282.4	304.966	6.29989	38.2687	0.0424124	224.593	5.95179	3.38779	0.0801183
MiTra187	5	-2	outdoor	.	.	.	.	.	.	.	.	.	.	.	.	.
MiTra188	6	-2	entrance	low	44350.2	1.07906e+07	6.35245e+06	87470.3	129.453	3.24226	30.5107	0.00438898	.	.	.	0.686987
MiTra189	6	-2	entrance	high	15333.3	2.04661e+06	1.42584e+06	13826.7	89.8583	2.90993	34.9254	0	386.69	7.1188	5.73137	0.678449
MiTra190	6	-2	living room	low	10687.3	850815	536086	8155.39	151.621	3.91147	28.843	0.0686663	166.06	6.39658	1.6316	0.674549
MiTra191	6	-2	living room	high	7605.78	881724	517453	6143.29	193.756	4.03544	30.1868	0.0320054	183.767	5.26175	2.3291	0.667994
MiTra192	6	-2	outdoor	.	110878	.	7.28638e+06	1.11374e+06	561.727	7.82012	0.53027	4.73008	.	.	.	0.709323
MiTra194	1	0	entrance	low	47431.4	1.80488e+06	1.62298e+06	37899.6	433.828	6.55601	33.7416	0.92069	455.019	6.9699	15.3808	0.33286
MiTra195	1	0	entrance	high	11998.9	403197	302968	11652.6	295.746	6.16058	35.3863	0.664846	370.179	6.6751	18.7549	0.37091
MiTra196	1	0	living room	low	0	1.0271e+06	493942	10737.4	289.647	6.39229	26.2607	0.190875	.	.	.	0.112315
MiTra197	1	0	living room	high	12422.7	244582	195885	6048.74	368.843	6.28723	32.3284	0.859575	192.127	5.54259	9.8155	0.342663
MiTra198	1	0	outdoor	.	.	.	.	.	.	.	.	.	.	.	.	.
MiTra199	2	0	entrance	low	56941.3	1.00259e+06	2.56448e+06	55694.3	383.693	6.20635	14.9309	0.177632	232.332	4.83616	3.20646	0.499675
MiTra200	2	0	entrance	high	32904.9	184615	406322	19596.9	218.92	5.46837	14.5729	0.0942211	115.389	3.88111	2.4445	0.506906
MiTra201	2	0	living room	low	23744.7	101999	617333	11146.8	294.398	5.75139	8.70839	0.0965379	159.541	4.49798	3.36083	0.614019
MiTra202	2	0	living room	high	37544.1	169446	424104	17403.8	181.056	5.49831	18.6585	0	99.118	3.89958	5.94574	0.49542
MiTra203	2	0	outdoor	.	31344.2	.	6.94488e+06	316826	533.575	7.43698	0.407918	18.5708	503.202	6.77241	14.3135	0.56041
MiTra204	3	0	entrance	low	3790.43	1.10307e+06	646350	6665.42	190.315	6.19335	28.2857	0.408163	148.158	6.16975	6.45607	0.216442
MiTra205	3	0	entrance	high	1310.47	150457	88436.7	1795.21	76.449	4.98382	28.6863	0	50.7833	4.88141	4.26275	0.352746
MiTra206	3	0	living room	low	2735.23	323138	244945	3579.18	129.778	6.00649	28.543	0	49.5	4.6942	4.66297	0.104988
MiTra207	3	0	living room	high	.	.	.	.	111.54	5.38362	34.5999	0	69.4617	5.12942	3.09203	0.28509
MiTra208	3	0	outdoor	.	4148.4	.	3.73842e+06	253823	580.266	7.54765	11.3045	6.04136	536.496	7.32162	21.9417	0.362161
MiTra209	4	0	entrance	low	33990.4	811572	1.94267e+06	21901.6	462.522	6.71196	18.4573	0.490983	343.604	6.00251	8.14665	0.242669
MiTra210	4	0	entrance	high	16860.3	53675.8	261737	5529.78	235.23	5.77142	10.14	0.771208	103.727	4.14477	2.84771	0.730889
MiTra211	4	0	living room	low	16398.5	190473	602327	5092.87	241.501	5.78994	9.46754	0.129041	124.787	4.88484	2.76959	0.526204
MiTra212	4	0	living room	high	22102.5	124936	401558	6421.19	107.388	4.9998	8.7614	0.552088	119.075	4.60839	3.4278	0.596154
MiTra213	4	0	outdoor	.	18509.3	.	8.34317e+06	1.30013e+06	543.154	7.74057	0.262224	9.51952	339.371	3.5264	2.78829	0.549308
MiTra214	5	0	entrance	low	32451.2	2.27782e+06	1.19058e+06	17147.5	354.451	6.38946	41.133	0.0960529	204.717	5.73671	5.44155	0.30426
MiTra215	5	0	entrance	high	11942.7	566436	300340	5096.53	67.0333	5.03168	38.6861	0	74.1166	4.7592	1.79445	0.310202
MiTra216	5	0	living room	low	18623	1.1564e+06	575321	9394.38	186.632	6.03883	43.3899	0.13629	125.819	5.22031	2.96594	0.32694
MiTra217	5	0	living room	high	23744.7	1.38225e+06	571275	9535.22	181.021	5.88815	47.4334	0	131.214	5.33998	3.23567	0.2996
MiTra218	5	0	outdoor	.	.	.	.	.	.	.	.	.	.	.	.	.
MiTra219	6	0	entrance	low	68524.9	1.44973e+07	9.90653e+06	158106	161.866	4.86266	25.6575	0.047602	395.942	6.34465	4.64196	0.605219
MiTra220	6	0	entrance	high	24358.3	3.47975e+06	1.77573e+06	22394.3	149.923	3.51773	32.112	0.0320924	247.008	6.06451	3.02541	0.680636
MiTra221	6	0	living room	low	17096	645855	387401	6765.66	138.45	3.3806	30.763	0.0237384	117.296	4.5035	3.08341	0.672546
MiTra222	6	0	living room	high	9153.02	592837	431368	6373.42	110.736	4.31476	28.8655	0	88.0422	5.03394	4.65882	0.638279
MiTra223	6	0	outdoor	.	380625	.	5.88262e+06	2.11953e+06	560.569	7.696	1.92106	3.08003	306.296	4.49806	2.70015	0.816388
MiTra225	1	2	entrance	low	20109.3	1.37568e+06	1.06585e+06	20141.4	430.299	6.45727	38.2225	4.24982	294.24	6.69111	11.8611	0.148492
MiTra226	1	2	entrance	high	12369.8	673878	686783	10326.7	302.678	6.36419	27.6071	3.45283	406.405	6.89526	11.2357	0.411211
MiTra227	1	2	living room	low	16672.4	1.76597e+06	752223	15081.9	343.286	6.47772	27.9429	3.44793	229.018	5.89744	7.44045	0.209591
MiTra228	1	2	living room	high	4520.85	258896	167230	2770.54	221.011	6.02064	29.7962	1.48098	156.711	5.96877	6.66253	0.125744
MiTra229	1	2	outdoor	.	.	.	.	.	.	.	.	.	.	.	.	.
MiTra230	2	2	entrance	low	39324.8	936091	2.19976e+06	28813.2	240.167	5.74254	12.2594	0.92723	284.047	6.13188	5.70357	0.49008
MiTra231	2	2	entrance	high	23203	118836	337811	10042	163.216	5.13091	14.6261	0.764274	103.584	4.5577	6.71803	0.512472
MiTra232	2	2	living room	low	41282.9	109062	381873	11566.3	148.746	5.3647	10.642	1.44891	181.652	4.69127	14.8525	0.378011
MiTra233	2	2	living room	high	76044.9	185106	534065	23587.3	141.636	5.27895	17.6934	0.868511	122.111	3.87279	21.6489	0.491839
MiTra234	2	2	outdoor	.	20620.2	.	2.26132e+06	193055	485.677	7.32712	1.53296	7.77823	443.354	6.52566	14.7296	0.563124
MiTra235	3	2	entrance	low	3238.37	1.10005e+06	805953	6819.72	267.271	6.08737	30.6528	0.0818187	95.8235	5.73585	8.71166	0.131164
MiTra236	3	2	entrance	high	2353.14	366463	313681	2731.95	114.636	5.62966	29.8291	0	46	4.21562	3.96754	0.299944
MiTra237	3	2	living room	low	358.628	353612	187441	1397.08	200.526	5.75726	37.9647	0.0396291	65.9719	5.08391	6.84848	0.227123
MiTra238	3	2	living room	high	2453.21	371734	211214	3013.53	.	.	.	.	.	.	.	-0.0420307
MiTra239	3	2	outdoor	.	8984.59	.	7.48899e+06	683643	438.195	7.13447	0.109765	6.96195	517.284	7.09945	16.2978	0.573887
MiTra240	4	2	entrance	low	6305.86	538829	4.2662e+06	21105.4	457.372	7.1686	5.24983	1.52478	263.729	5.21231	17.9431	0.464405
MiTra241	4	2	entrance	high	2353.14	130072	269287	1616.68	82.7627	5.51357	14.4671	2.09829	81.5551	5.11528	3.44495	0.303286
MiTra242	4	2	living room	low	2105.77	263862	772817	3105.76	240.108	5.84693	7.07791	0.38871	85.4545	5.12875	10.3298	0.188518
MiTra243	4	2	living room	high	1059.13	63141.9	176495	1032.34	91.1018	5.21095	11.4135	0.649878	87.148	5.32738	3.8774	0.443551
MiTra244	4	2	outdoor	.	87567.6	.	1.52722e+07	6.42476e+06	540.531	7.5625	0.25163	7.48545	280.151	2.77034	2.55271	0.565269
MiTra245	5	2	entrance	low	14505	2.44629e+06	1.48633e+06	21420.7	255.768	6.12053	35.744	0.819145	161.829	5.55308	9.77343	0.302283
MiTra246	5	2	entrance	high	7500.91	727184	359730	9051.27	216.46	6.05853	42.1137	0.498176	81.7172	4.89568	3.81437	0.22733
MiTra247	5	2	living room	low	17987.7	2.15143e+06	1.20723e+06	18744	198.185	5.84304	42.24	0.801499	114.254	5.18872	7.68357	0.00633951
MiTra248	5	2	living room	high	.	.	.	.	222.014	6.08603	43.3404	1.04222	70.289	4.67994	7.00514	0.344699
MiTra249	5	2	outdoor	.	.	.	.	.	.	.	.	.	.	.	.	.
MiTra250	6	2	entrance	low	44350.2	4.05999e+06	2.82402e+06	26954.1	284.545	4.3795	33.2587	0.379847	330.521	6.91374	8.1803	0.645354
MiTra251	6	2	entrance	high	28331.4	3.45333e+06	2.30753e+06	21867.8	169.586	3.63184	30.3404	0.17661	151.397	6.11947	5.49845	0.699742
MiTra252	6	2	living room	low	7346.32	894399	502998	3862.59	119.962	3.25667	31.7516	0.123036	119.473	5.92217	4.94097	0.688724
MiTra253	6	2	living room	high	7397.49	780981	442630	3425.05	139.768	3.50348	33.0816	0.0790514	.	.	.	0.666694
MiTra254	6	2	outdoor	.	197275	.	1.1692e+07	2.1828e+06	270.899	6.67375	0.170201	7.36118	494.345	5.17477	8.48243	0.542459
MiTra256	1	4	entrance	low	24244.3	1.06149e+06	772817	20641.1	438.457	6.06815	44.5962	6.23281	341.461	6.47963	29.9159	0.440706
MiTra257	1	4	entrance	high	13913.3	356145	332344	12006.8	173.082	6.08271	31.3622	3.39466	346.849	6.05485	7.41641	0.439574
MiTra258	1	4	living room	low	8678.09	621512	370210	7975.19	209.157	6.20497	27.0646	1.20952	160.727	6.07141	7.48597	0.379409
MiTra259	1	4	living room	high	6759.15	202583	148165	3950.55	230.006	6.01412	38.4675	0.867616	75.2636	4.20688	3.17125	0.270231
MiTra260	1	4	outdoor	.	.	.	.	.	.	.	.	.	.	.	.	.
MiTra261	2	4	entrance	low	48876.8	501706	1.33037e+06	22229.6	312.729	5.97683	16.2664	0.327356	240.147	5.46932	5.34137	0.537467
MiTra262	2	4	entrance	high	53122.7	171884	375559	15455.4	284.901	5.42308	14.5257	0.103019	143.346	4.29274	5.35277	0.412069
MiTra263	2	4	living room	low	48202.9	150061	409236	10740.1	144.276	5.60087	11.9864	0.149031	104.31	4.23135	2.40604	0.424473
MiTra264	2	4	living room	high	59363	109561	313681	15686.6	75.2034	4.15066	9.84266	0	130.697	4.04199	4.55734	0.388959
MiTra265	2	4	outdoor	.	3988.13	.	3.76989e+06	69540.6	191.763	5.33408	0.530271	0.832976	354.529	6.83725	7.54156	0.558295
MiTra266	3	4	entrance	low	2016.56	896248	579529	10351	211.027	5.97024	34.5854	0.22503	212.263	6.61652	21.5457	0.316624
MiTra267	3	4	entrance	high	3926.71	551642	404191	5706.07	107.513	5.50408	32.256	0.672	154.437	5.85339	7.88489	0.372419
MiTra268	3	4	living room	low	2016.56	481680	363232	7979.02	145.693	5.88151	28.5961	0.8867	126.61	5.51376	6.4792	0.178992
MiTra269	3	4	living room	high	779.089	177260	112790	2908.08	122.147	5.58156	31.5409	0	130.581	5.13326	2.36337	0.309651
MiTra270	3	4	outdoor	.	8907.83	.	6.41945e+06	593781	226.333	6.82027	0.949668	6.73209	597.93	7.10372	15.5658	0.55471
MiTra271	4	4	entrance	low	12322	1.49135e+06	3.73891e+06	26070.4	396.175	6.4403	17.1206	1.65399	346.959	6.62185	10.3381	0.289406
MiTra272	4	4	entrance	high	3307.92	148298	453112	8965.99	180.142	5.51548	8.19071	0.597664	156.695	4.12256	4.20897	0.558154
MiTra273	4	4	living room	low	3022.48	162735	663124	2770.54	129.274	5.78284	5.27532	0.404313	90.1953	5.2993	6.17816	0.26208
MiTra274	4	4	living room	high	2181.07	63308.6	172338	3974.36	125.819	5.41488	9.8005	0.522952	103.334	3.79201	4.19995	0.493399
MiTra275	4	4	outdoor	.	11224.2	.	6.48188e+06	1.5269e+06	634.676	7.73881	0.128695	6.99245	341.95	4.00226	5.98059	0.57479
MiTra276	5	4	entrance	low	17096	1.30914e+06	1.01915e+06	14136	230.634	5.94334	33.3021	0.561559	124.689	5.46505	7.26129	0.166269
MiTra277	5	4	entrance	high	10087.2	521355	314187	5959.01	99.1292	5.50308	43.2507	0	79.4614	5.24668	4.28077	0.281563
MiTra278	5	4	living room	low	15729.6	597084	373720	9252.65	140.804	5.55471	42.3444	0.0346801	92.9292	5.49069	5.28517	0.361023
MiTra279	5	4	living room	high	6291.68	555949	281647	5407.07	264.152	6.23442	37.2858	0.338114	132.227	5.63618	4.62245	0.199705
MiTra280	5	4	outdoor	.	.	.	.	.	.	.	.	.	.	.	.	.
MiTra281	6	4	entrance	low	53888.2	8.92083e+06	8.18347e+06	145378	290.88	4.67241	30.9763	0.362253	415.908	7.21133	10.8753	0.587639
MiTra282	6	4	entrance	high	18630.9	1.56423e+06	1.37767e+06	18290.5	267.992	4.33885	33.5083	0.13961	351.917	6.35972	5.99752	0.642888
MiTra283	6	4	living room	low	10114.2	1.17581e+06	908230	9876.15	295.168	4.89939	27.0028	0.130139	263.753	5.69532	5.22517	0.533627
MiTra284	6	4	living room	high	7987.88	955998	548449	6706.11	202.26	4.28669	35.1675	0.0645001	243.016	6.16591	5.87071	0.559598
MiTra285	6	4	outdoor	.	185406	.	6.26338e+06	1.9779e+06	512.85	6.89877	0.839551	5.54174	277.513	3.91866	2.59663	0.485438
MiTra287	1	6	entrance	low	20840.5	1.24728e+06	1.49921e+06	38126.6	728.588	6.81112	25.597	13.4999	380.737	6.81977	12.3328	0.592413
MiTra288	1	6	entrance	high	16119.8	232994	531312	20608	433.891	7.06562	21.0491	6.20969	279.373	6.43931	10.2696	0.520642
MiTra289	1	6	living room	low	8935.22	746098	509099	14646.5	275.587	6.30782	35.0561	2.23171	199.913	6.40865	13.4012	0.25323
MiTra290	1	6	living room	high	5534.59	268776	221984	5274.87	125.485	5.97091	30.0332	3.26859	160.624	6.24322	12.2156	0.185427
MiTra291	1	6	outdoor	.	.	.	.	.	.	.	.	.	.	.	.	.
MiTra292	2	6	entrance	low	26916.4	517473	1.34003e+06	28323.5	639.223	6.75924	16.091	1.08115	344.427	6.51139	6.24181	0.606126
MiTra293	2	6	entrance	high	38085.1	266398	564131	14212.5	386.072	6.23609	17.4028	1.01379	274.016	5.45071	2.51244	0.5424
MiTra294	2	6	living room	low	11865.2	49265.6	204580	5203.21	247.602	6.12232	14.0253	0.71473	139.842	5.29605	2.95711	0.421944
MiTra295	2	6	living room	high	26730.2	36974.3	135136	7499.16	184.716	5.56888	17.9261	0.729816	156.523	4.54766	4.00974	0.625105
MiTra296	2	6	outdoor	.	49238.2	.	3.71742e+06	258848	493.283	7.53177	0.457766	8.85339	455.298	7.05666	11.0194	0.579213
MiTra297	3	6	entrance	low	3265.6	699676	746014	20761.4	456.273	6.96814	24.1106	0.521507	404.263	7.19237	10.7952	0.331179
MiTra298	3	6	entrance	high	1887.1	342646	340369	6126.5	229.914	6.29586	24.9338	0.323815	172.026	6.17392	7.54488	0.427079
MiTra299	3	6	living room	low	2153.16	303474	237421	7780.29	378.365	6.52875	31.2426	0.352232	162.649	6.33843	5.00659	0.279947
MiTra300	3	6	living room	high	3220.58	146422	112950	3819.51	284.494	6.42445	29.3279	0.137906	196.929	6.21478	6.72542	0.39024
MiTra301	3	6	outdoor	.	30108.6	.	5.11588e+06	274974	807.887	8.42143	0.503726	3.56185	469.65	7.10272	17.7906	0.61342
MiTra302	4	6	entrance	low	10940.9	359615	3.67146e+06	97912	652.846	7.66926	9.01877	2.2051	369.368	6.15286	7.71803	0.429688
MiTra303	4	6	entrance	high	3487.48	118836	585544	22064.6	395.968	7.09039	7.62975	2.91796	333.266	6.00927	5.644	0.588351
MiTra304	4	6	living room	low	3077.83	165107	641811	22064.6	430.636	7.11067	12.5071	1.84819	293.511	6.0618	6.39705	0.375978
MiTra305	4	6	living room	high	2315.47	63297.4	294264	9252.65	544.665	7.47952	7.17684	1.88059	242.841	5.57098	6.24104	0.416146
MiTra306	4	6	outdoor	.	10017.4	.	2.63172e+06	392671	276.31	6.65401	1.52458	4.34557	354.977	4.08761	5.52187	0.512679
MiTra307	5	6	entrance	low	25451.5	2.92402e+06	1.90639e+06	69540.6	322.049	6.34006	43.8934	1.33024	320.666	6.3505	5.55266	0.417305
MiTra308	5	6	entrance	high	12450.7	701691	452183	15227.7	167.543	5.87232	39.594	0.650374	239.948	5.35427	3.54619	0.261641
MiTra309	5	6	living room	low	15333.3	786575	595967	23069.1	256.519	6.37078	39.4767	0.675413	269.941	6.09802	5.42081	0.342282
MiTra310	5	6	living room	high	22934.7	995457	643954	21580.1	335.839	6.42151	42.5096	0.735687	154.359	5.42465	2.37076	0.393733
MiTra311	5	6	outdoor	.	.	.	.	.	.	.	.	.	.	.	.	.
MiTra312	6	6	entrance	low	32677.3	3.32475e+06	5.13522e+06	227136	296.852	5.38405	21.9421	1.16761	463.71	7.22952	7.28032	0.740151
MiTra313	6	6	entrance	high	13345.7	1.23311e+06	1.49666e+06	28812.9	213.509	4.15665	28.7772	0.27349	430.694	7.08803	7.27508	0.672593
MiTra314	6	6	living room	low	9110.19	630448	653074	15686.6	153.089	3.54932	29.7638	0.0209974	182.409	6.47089	4.51667	0.6949
MiTra315	6	6	living room	high	12364.5	727184	648498	12742	171.312	4.70391	24.2155	0.639967	312.716	6.61789	5.39055	0.676437
MiTra316	6	6	outdoor	.	137500	.	4.29561e+06	663718	400.212	6.85865	0.909308	4.86241	374.551	4.9725	38.2675	0.566176
MiTra318	1	8	entrance	low	14996.1	522881	626852	24312.8	426.064	6.87993	27.9087	3.98179	483.828	7.07431	8.60963	0.440218
MiTra319	1	8	entrance	high	9956.51	198027	522426	23602.9	163.442	6.33796	22.8261	1.05072	206.173	5.65367	5.92388	0.406969
MiTra320	1	8	living room	low	6656.56	159832	146885	7697.32	290.145	6.31694	30.1682	2.43679	234.846	6.30071	8.7871	0.206408
MiTra321	1	8	living room	high	6124.53	59586.2	51169.4	3733.66	243.747	5.825	31.5889	1.35569	196.954	5.09066	3.21607	0.203413
MiTra322	1	8	outdoor	.	.	.	.	.	.	.	.	.	.	.	.	.
MiTra323	2	8	entrance	low	115759	624162	2.53573e+06	139237	458.178	7.12654	13.0772	0.853807	366.743	5.60117	3.43628	0.512771
MiTra324	2	8	entrance	high	41148.6	171358	595205	53600.5	353.304	6.66552	14.0649	0.683177	258.832	4.84882	3.40623	0.421524
MiTra325	2	8	living room	low	43197.5	162995	901620	32153.3	301.441	6.79956	8.21071	1.20659	163.544	4.45618	2.63394	0.533169
MiTra326	2	8	living room	high	53569.3	139274	399075	49408.2	200.146	5.76988	15.3135	1.07261	193.613	4.69983	3.28519	0.654191
MiTra327	2	8	outdoor	.	32952	.	7.66977e+06	698183	298.026	7.08796	0.229489	15.5192	484.515	7.00009	18.5174	0.610386
MiTra328	3	8	entrance	low	318487	995457	2.7854e+06	237442	638.669	7.65017	14.8008	0.84269	345.534	4.37094	4.45281	0.3788
MiTra329	3	8	entrance	high	248061	582842	1.04328e+06	121125	507.379	7.38756	19.1704	0.692027	256.958	4.03005	3.40006	0.394781
MiTra330	3	8	living room	low	202829	297921	357154	89433.6	368.344	6.95249	24.3189	1.03039	190.321	3.46663	3.91752	0.343598
MiTra331	3	8	living room	high	167000	238755	318252	103697	305.331	6.6377	25.2731	1.01363	184.41	3.62123	3.91341	0.369849
MiTra332	3	8	outdoor	.	3.87623e+06	.	1.82483e+07	4.70961e+06	631.358	8.1271	2.29952	2.76944	158.984	3.21673	2.08557	0.602999
MiTra333	4	8	entrance	low	.	.	.	.	.	.	.	.	.	.	.	.
MiTra334	4	8	entrance	high	18852.5	767192	5.10637e+06	140441	609.23	7.64856	5.68567	1.83139	565.954	6.94821	6.84619	0.646718
MiTra335	4	8	living room	low	1295.87	69984.1	663124	15081.9	321.141	7.23245	5.41589	1.48473	298.403	6.16057	5.79218	0.437764
MiTra336	4	8	living room	high	5415.07	181144	920973	31652.1	392.293	7.17295	6.85547	1.1809	273.814	6.23719	8.33333	0.64561
MiTra337	4	8	outdoor	.	30498.8	.	1.06906e+07	972563	690.624	8.28748	0.534021	2.58264	309.991	4.31695	2.22264	0.587512
MiTra338	5	8	entrance	low	10613.4	2.39448e+06	1.98702e+06	67512.2	298.083	6.32794	36.5546	0.838367	342.422	6.42802	7.73044	0.167969
MiTra339	5	8	entrance	high	3746.59	967442	681193	14782.2	432.823	7.0225	32.7789	0.451949	230.283	6.11134	7.08908	0.349751
MiTra340	5	8	living room	low	6806.24	1.07675e+06	715490	16894.9	326.485	6.67297	34.2087	0.647622	240.182	5.90521	10.0448	0.25143
MiTra341	5	8	living room	high	8799.41	1.41217e+06	834624	23940.1	293.449	6.47707	33.1746	0.739266	329.632	6.43715	7.07154	0.215422
MiTra342	5	8	outdoor	.	.	.	.	.	.	.	.	.	.	.	.	.
MiTra343	6	8	entrance	low	19823.6	3.70033e+06	6.09629e+06	140439	505.046	5.29548	26.6217	0.649862	669.18	7.46507	7.08445	0.727884
MiTra344	6	8	entrance	high	5375.33	604018	864292	17928	490.549	5.22185	33.7597	0.423314	446.922	6.79092	5.17787	0.700678
MiTra345	6	8	living room	low	4456.62	317696	400556	10271.5	231.51	4.92537	23.9964	0.346374	323.739	6.45779	4.86287	0.585319
MiTra346	6	8	living room	high	4015.91	356145	364934	8984.16	282.395	4.60288	27.6754	0.20634	374.551	6.74324	3.73778	0.658144
MiTra347	6	8	outdoor	.	54618.4	.	8.24343e+06	581000	433.086	7.38031	0.164656	4.63389	356.463	6.23983	8.21234	0.583227
MiTra349	1	10	entrance	low	23778.7	778743	1.13529e+06	52423.2	809.454	7.82138	18.2908	13.9573	386.17	7.03087	10.1329	0.456662
MiTra350	1	10	entrance	high	12211.5	301314	643368	22694.1	424.489	7.23925	22.8015	9.92711	382.918	7.03078	13.4527	0.514406
MiTra351	1	10	living room	low	7007.9	218484	390540	11719	876.345	7.41973	23.9366	6.99736	383.58	6.79562	6.31541	0.420767
MiTra352	1	10	living room	high	8051.62	120713	134724	7384.37	442.178	6.96752	28.9538	5.77821	266.023	5.62724	7.54664	0.308414
MiTra353	1	10	outdoor	.	.	.	.	.	.	.	.	.	.	.	.	.
MiTra354	2	10	entrance	low	42540.9	844764	3.37721e+06	102173	562.317	7.07523	11.8953	2.40572	392.822	6.30654	3.9391	0.706153
MiTra355	2	10	entrance	high	57737.4	195474	591781	38179.4	362.935	6.37006	14.9601	1.45608	275.16	5.0612	1.36415	0.697515
MiTra356	2	10	living room	low	61034.5	181996	876447	27154.6	373.381	6.79864	11.5238	1.61039	327.044	5.76256	3.10599	0.683332
MiTra357	2	10	living room	high	62753	238755	630507	37340.6	373.704	6.0777	15.4726	0.737873	230.489	4.98744	1.7534	0.670939
MiTra358	2	10	outdoor	.	44350.2	.	4.59744e+07	490129	194.853	6.73053	0.532255	1.46902	525.172	6.4048	5.2639	0.669838
MiTra359	3	10	entrance	low	131891	554435	2.63611e+06	170220	812.675	7.98578	12.2833	1.11985	437.217	5.6557	3.0316	0.542025
MiTra360	3	10	entrance	high	50253	252794	805953	112488	355.872	7.26375	13.3533	0.944852	364.263	5.1643	2.74554	0.391424
MiTra361	3	10	living room	low	35270.2	222297	524830	66520.3	236.406	6.48125	27.7951	0.467144	341.274	4.84612	1.58633	0.552881
MiTra362	3	10	living room	high	36012.4	152222	352055	97016.7	102.608	5.86547	23.5294	0.297089	286.024	4.3498	1.20901	0.575068
MiTra363	3	10	outdoor	.	187918	.	4.92304e+07	1.01917e+06	464.157	7.85927	0.0557724	3.43558	474.729	6.09728	8.60675	0.662612
MiTra364	4	10	entrance	low	4491.34	768199	8.28612e+06	232085	505.358	7.54825	4.6344	3.83613	463.015	5.89771	4.50833	0.542105
MiTra365	4	10	entrance	high	1803.47	318555	1.98335e+06	71109.1	239.884	6.94921	7.31759	4.40742	400.613	5.65949	3.19775	0.55507
MiTra366	4	10	living room	low	3855.24	486457	4.34392e+06	133257	770.424	8.0298	7.07124	1.90963	378.637	5.35223	2.4746	0.488977
MiTra367	4	10	living room	high	1987.53	151537	1.54619e+06	46288	431.848	7.51912	5.86925	1.40767	345.434	5.21693	2.47142	0.576162
MiTra368	4	10	outdoor	.	14174.1	.	1.6282e+08	438737	81.8454	5.8423	0.223547	0.968703	429.363	5.12618	5.85099	0.648859
MiTra369	5	10	entrance	low	4582.11	1.26881e+06	3.10964e+06	55694.3	765.346	7.84861	18.0737	3.21311	486.857	6.82012	6.89481	0.497662
MiTra370	5	10	entrance	high	14505	988378	2.46063e+06	49473.7	478.761	7.29338	26.7948	2.18733	483.938	6.74245	6.18679	0.452911
MiTra371	5	10	living room	low	8209.3	591222	1.37729e+06	35983.1	335.453	6.98282	22.8772	1.55606	441.075	6.32056	4.96651	0.440748
MiTra372	5	10	living room	high	9366.7	797883	1.38687e+06	41727.3	373.353	7.01367	29.2012	1.90715	445.778	6.66348	4.20047	0.401706
MiTra373	5	10	outdoor	.	.	.	.	.	.	.	.	.	.	.	.	.
MiTra374	6	10	entrance	low	23580.4	3.34856e+06	1.33172e+07	207845	408.688	5.04647	25.0642	0.863151	640.514	7.13997	7.17193	0.774626
MiTra375	6	10	entrance	high	2979.54	1.19841e+06	2.69114e+06	47675.9	516.614	5.64018	23.2292	1.16227	516.849	7.14178	5.58637	0.720609
MiTra376	6	10	living room	low	3447.14	297921	1.6039e+06	21580.1	262.682	4.67407	26.7182	0.683699	349.743	5.65454	2.60138	0.656433
MiTra377	6	10	living room	high	5721.87	146878	587624	1273.46	303.046	4.31791	29.4595	0.625475	202.899	5.72732	1.79312	0.685447
MiTra378	6	10	outdoor	.	256823	.	2.05691e+08	88119.9	185.792	3.27764	0.576746	2.24882	356.898	5.17454	5.89401	0.466161
MiTra380	1	12	entrance	low	15227.2	662747	6.01321e+06	62233.9	531.882	7.57947	19.7543	3.15869	512.891	6.2932	7.65461	0.442335
MiTra381	1	12	entrance	high	10110	369089	3.24068e+06	27154.6	500.267	7.71275	16.2154	2.06123	419.122	6.71422	7.90159	0.543419
MiTra382	1	12	living room	low	12537.4	570493	3.64253e+06	41113.9	707.782	7.99828	15.3979	2.03829	557.858	7.11183	6.91699	0.477954
MiTra383	1	12	living room	high	5120.37	249209	1.11067e+06	21580.1	443.412	7.36411	19.6463	1.5157	431.109	6.78668	9.73261	0.571524
MiTra384	1	12	outdoor	.	.	.	.	.	.	.	.	.	.	.	.	.
MiTra385	2	12	entrance	low	8324.07	644093	4.32522e+06	44273.7	693.309	7.33928	9.73402	1.1773	420.287	6.69536	7.61604	0.701979
MiTra386	2	12	entrance	high	7500.91	348598	1.62624e+06	23069.1	450.161	6.9528	11.1731	1.31639	329.038	6.33938	4.60063	0.575969
MiTra387	2	12	living room	low	6006.77	460518	2.86317e+06	41113.9	501.22	7.13581	10.3354	1.46122	382.351	6.30001	6.35549	0.628997
MiTra388	2	12	living room	high	7046.62	219143	952971	23069.1	391.449	5.84434	13.7747	0.536736	355.463	6.24359	3.49748	0.702467
MiTra389	2	12	outdoor	.	6262.24	.	1.63006e+08	559911	299.931	7.26132	1.27103	6.53674	380.651	6.44996	18.3676	0.566737
MiTra390	3	12	entrance	low	54240.5	1.07675e+06	1.25211e+07	114165	545.806	7.52797	18.485	1.60402	547.562	6.92588	8.50603	0.503827
MiTra391	3	12	entrance	high	46882.8	438071	2.51202e+06	65059.7	440.051	6.86561	31.7366	1.18659	415.318	6.30006	4.35454	0.479174
MiTra392	3	12	living room	low	29651	374397	2.44374e+06	75438	559.91	7.17868	27.9495	2.04582	324.425	6.12087	5.00872	0.565423
MiTra393	3	12	living room	high	40242.9	245675	1.16603e+06	50211.6	489.087	6.91068	28.0979	1.10079	243.308	5.45114	2.65876	0.533891
MiTra394	3	12	outdoor	.	71600.3	.	3.01704e+08	275294	98.1623	6.0777	4.33135	1.89496	586.628	7.34903	18.0804	0.57013
MiTra395	4	12	entrance	low	18475.1	982153	8.89139e+06	68330.2	399.639	7.2059	9.55768	1.05579	386.523	6.21468	4.55678	0.468331
MiTra396	4	12	entrance	high	5338.14	171884	1.56012e+06	24478.4	413.213	7.0493	6.95868	1.80173	411.981	6.12294	3.93017	0.709012
MiTra397	4	12	living room	low	5860.24	654768	4.29129e+06	48334.2	771.426	7.68049	7.96055	1.64284	383.426	6.25042	6.7549	0.402913
MiTra398	4	12	living room	high	4364.77	154413	993654	16159.2	414.502	7.23984	7.36121	1.6256	294.936	5.77785	4.00705	0.506313
MiTra399	4	12	outdoor	.	49217.2	.	1.31857e+08	535611	486.953	7.98048	0.270224	2.5585	522.117	6.30569	17.0493	0.709716
MiTra400	5	12	entrance	low	93213	1.40212e+06	5.85043e+06	64103.8	518.587	7.41199	24.6055	1.13474	482.735	6.53771	8.38651	0.53157
MiTra401	5	12	entrance	high	220449	1.03162e+06	3.17449e+06	50211.6	546.204	7.42409	26.6095	1.87619	417.984	5.74633	6.59237	0.61061
MiTra402	5	12	living room	low	113211	863046	3.02523e+06	45604.4	576.484	7.53875	24.8822	2.31568	385.871	6.3624	8.27119	0.543252
MiTra403	5	12	living room	high	201426	1.1564e+06	3.26305e+06	49473.7	515.959	7.35637	24.277	2.28785	333.757	5.63923	4.96512	0.463782
MiTra404	5	12	outdoor	.	.	.	.	.	.	.	.	.	.	.	.	.
MiTra405	6	12	entrance	low	45283.5	6.18514e+06	2.75172e+07	225462	488.297	5.69485	25.3914	0.609113	639.542	7.28357	8.13492	0.760882
MiTra406	6	12	entrance	high	40523.2	3.07377e+06	1.1376e+07	93493.3	355.031	4.69481	25.7629	0.560384	401.568	7.02543	6.89918	0.759842
MiTra407	6	12	living room	low	14707.8	658034	1.71873e+06	20641.1	219.56	4.17834	27.8558	0.442883	347.476	6.40939	6.02493	0.708453
MiTra408	6	12	living room	high	34543.3	625964	1.52806e+06	27356.5	303.628	5.05507	23.4245	0.632651	303.764	6.27685	3.32274	0.673377
MiTra409	6	12	outdoor	.	154723	.	1.0666e+08	2.66513e+06	272.803	7.14913	0.39912	4.12967	380.756	4.92641	6.97289	0.630403
MiTra411	1	14	entrance	low	17577.3	1.39598e+06	4.20181e+06	49477.4	266.048	6.48921	24.4676	2.40803	455.112	6.8155	9.03368	0.478239
MiTra412	1	14	entrance	high	12596.3	403197	2.21499e+06	24478	237.681	6.86878	19.223	1.3959	363.244	6.8089	8.70046	0.508731
MiTra413	1	14	living room	low	9810.98	445580	1.78805e+06	18330	506.258	7.54344	21.6228	1.17251	395.277	7.19862	9.23293	0.428837
MiTra414	1	14	living room	high	7484.04	215071	664820	7972	273.801	7.04671	22.9017	1.75753	243.943	6.34437	5.30565	0.514093
MiTra415	1	14	outdoor	.	.	.	.	.	.	.	.	.	.	.	.	.
MiTra416	2	14	entrance	low	11279.1	1.69142e+06	5.08412e+06	61755.3	624.21	7.14801	7.41785	1.9171	511.047	6.32682	6.43305	0.62507
MiTra417	2	14	entrance	high	2974.66	325267	799683	14244.6	430.058	5.79544	11.3754	0.749993	270.333	5.67202	5.66192	0.651438
MiTra418	2	14	living room	low	4511.53	588241	2.06584e+06	23937	287.447	6.51247	8.04959	0.758697	365.801	6.03714	6.29537	0.647231
MiTra419	2	14	living room	high	4670.87	318374	783119	12188.5	131.872	5.52839	18.0936	0.519931	232.466	5.89071	6.34398	0.565722
MiTra420	2	14	outdoor	.	15202.3	.	5.74179e+07	834357	279.808	5.55239	0.227978	4.46255	515.089	7.22326	18.9382	0.514886
MiTra421	3	14	entrance	low	37284.3	1.13191e+06	5.20621e+06	63162	466.813	7.00459	25.8909	0.658876	471.126	6.31824	9.01094	0.392494
MiTra422	3	14	entrance	high	61887.8	696700	1.35833e+06	25215	302.89	6.4542	28.1921	0.745726	223.506	5.41472	3.56557	0.299564
MiTra423	3	14	living room	low	38068.9	780981	1.25857e+06	22065.4	363.294	6.1592	35.0431	0.61244	418.932	6.09438	4.30559	0.279205
MiTra424	3	14	living room	high	66798.6	351096	666989	15803.4	377.653	6.24385	34.7124	1.33916	280.921	5.00951	2.44789	0.293374
MiTra425	3	14	outdoor	.	67263.9	.	1.08129e+08	1.07331e+06	294.694	6.90935	0.172462	6.97636	451.722	7.281	21.3693	0.567402
MiTra426	4	14	entrance	low	3410.66	1.16061e+06	3.60099e+06	35157	310.236	6.63758	17.9974	0.815626	266.929	5.71143	5.98573	0.508117
MiTra427	4	14	entrance	high	1934.29	61076.6	365834	22392.6	265.205	6.24086	5.95073	0.429564	292.252	3.79769	1.87108	0.607784
MiTra428	4	14	living room	low	4065.39	640843	1.85004e+06	56090.8	468.783	7.0208	10.6477	1.74913	298.168	4.3422	2.94898	0.403303
MiTra429	4	14	living room	high	2008.76	83801.7	542766	24441	452.365	6.90194	6.41469	1.858	281.661	3.84512	2.41362	0.525158
MiTra430	4	14	outdoor	.	267307	.	3.08047e+07	925362	490.323	7.58449	0.0603136	3.67159	547.111	6.19735	11.7601	0.665043
MiTra431	5	14	entrance	low	140394	894399	1.24122e+06	96301.5	492.02	6.1956	37.0359	0.831649	291.985	3.52707	4.09735	0.454663
MiTra432	5	14	entrance	high	246345	933529	1.33037e+06	180596	387.373	7.04981	25.1702	1.45985	201.03	2.24032	1.6203	0.291633
MiTra433	5	14	living room	low	159079	578696	710490	87470.3	168.286	6.36282	28.9413	1.17952	137.04	2.48629	2.98731	0.431425
MiTra434	5	14	living room	high	226656	716877	986757	108403	192.913	6.45957	30.219	0.562588	158.633	2.2885	2.19661	0.476578
MiTra435	5	14	outdoor	.	.	.	.	.	.	.	.	.	.	.	.	.
MiTra436	6	14	entrance	low	41375.9	4.81831e+06	9.85144e+06	151221	365.123	5.06624	26.2091	0.36267	484.065	7.26138	6.95349	0.72941
MiTra437	6	14	entrance	high	23255.3	1.3149e+06	1.94629e+06	35717.6	200.151	4.66389	23.6138	0.345915	284.87	6.09696	2.90105	0.73025
MiTra438	6	14	living room	low	13817	512566	543720	13522.1	185.873	4.17165	28.5742	0.237423	295.468	5.69908	1.78016	0.650284
MiTra439	6	14	living room	high	17495.1	410809	485477	12932.7	284.976	4.76449	26.1534	0.399881	340.239	6.32986	2.47047	0.686326
MiTra440	6	14	outdoor	.	281077	.	2.15071e+07	2.97774e+06	341.583	7.2999	0.263364	6.29273	498.855	5.79829	7.16046	0.548917
